# Supplementary material for: On exploiting nonparametric kernel-based probabilistic machine learning over the large compositional space of high entropy alloys for optimal nanoscale ballistics
Source: Sci Rep. 2024 Jul 22;14:16795. doi: 10.1038/s41598-024-62759-9 (PMC11263686; doi:10.1038/s41598-024-62759-9)
Supplement: Supplementary file 1 — Supplementary Information 1. [file 41598_2024_62759_MOESM1_ESM.txt]

https://github.com/KriteshKG/HEA_Ballistic_ML-MOGA
